# Supplementary material for: Sensor-to-Bone Calibration with the Fusion of IMU and Bi-Plane X-rays
Source: Sensors (Basel). 2024 Jan 10;24(2):419. doi: 10.3390/s24020419 (PMC10819897; doi:10.3390/s24020419)
Supplement: Supplementary file 1 [file sensors-24-00419-s001.zip]

Archive with 2 entries (2 files):
- Supplementary File S1 - Synchronisation Plate.stl
- Supplementary File S2 - Fusion Box.stl
